# Supplementary material for: Uncontrolled eating and sensation-seeking partially explain the prediction of future binge drinking from adolescent brain structure
Source: Neuroimage Clin. 2023 Sep 30;40:103520. doi: 10.1016/j.nicl.2023.103520 (PMC10585345; doi:10.1016/j.nicl.2023.103520)
Supplement: Supplementary Table S1 [file mmc2.xlsx]

## Sheet: Sheet1
Participant group	Time point	Psychometric variable name in present analyses	Variable category	Column name in IMAGEN raw data frame	Questionnaire name in IMAGEN raw data	Score computation for present analyses	Missing single items imputed with	Missing score imputed with	Exploration stage in BL-none-BDE: >15% in each cetagory after binarization?
adolescent	BL	Drug_abuse_lft_ESPAD	Addiction-related		/BL/psytools/IMAGEN-IMGN_ESPAD_CHILD_RC5-IMAGEN_DIGEST.csv	31amphet + 31anabolic + 31coke + 31crack + 31ghb + 31glue + 31heroin + 31ketamine + 31lsd + 31mdma + 31mushrooms + 31narcotic + 31relevin + 31tranq + 31hash	0	0	false
adolescent	BL	Nicotine_dependence_ESPAD	Addiction-related	ftnd_sum	/BL/psytools/IMAGEN-IMGN_ESPAD_CHILD_RC5-IMAGEN_DIGEST.csv			0	false
adolescent	BL	Comb_sub_abuse_lft_ESPAD	Addiction-related		/BL/psytools/IMAGEN-IMGN_ESPAD_CHILD_RC5-IMAGEN_DIGEST.csv	IF Drug_abuse_lft_ESPAD OR Nicotine_dependence_ESPAD > 0: 1; ELSE: 0		0	false
adolescent	BL	Tobacco_lastmnt_TLFB	Addiction-related	tlfb_tobacco1	/BL/psytools/IMAGEN-IMGN_TLFB_RC5-BASIC_DIGEST.csv			0	false
adolescent	BL	Drugs_lastmnt_TLFB	Addiction-related		/BL/psytools/IMAGEN-IMGN_TLFB_RC5-BASIC_DIGEST.csv	tlfb_cannabis1 + tlfb_inhalants1 + tlfb_prescription1 + tlfb_amphet1 + tlfb_lsd1 + tlfb_mushrooms1 + tlfb_crack1 + tlfb_cocaine1 + tlfb_heroin1 + tlfb_narcotics1 + tlfb_ecstasy1 + tlfb_ketamine1 + tlfb_ghb1 + tlfb_anabolic1 + tlfb_other1	0	0	false
adolescent	BL	Smoking_lifetime	Addiction-related	6	/BL/psytools/IMAGEN-IMGN_ESPAD_CHILD_RC5-IMAGEN_DIGEST.csv			0	false
adolescent	FU3	Smoking_lifetime	Addiction-related	6	/FU3/psytools/IMAGEN-IMGN_ESPAD_FU3.csv			0	true
adolescent	FU3	Drug_abuse_lft_ESPAD	Addiction-related		/FU3/psytools/IMAGEN-IMGN_ESPAD_FU3.csv	31amphet + 31anabolic + 31coke + 31crack + 31ghb + 31glue + 31heroin + 31ketamine + 31lsd + 31mdma + 31mushrooms + 31narcotic + 31relevin + 31tranq + 31hash	0	0	false
adolescent	FU3	Nicotine_dependence_ESPAD	Addiction-related	ftnd_sum	/FU3/psytools/IMAGEN-IMGN_ESPAD_FU3.csv			0	false
adolescent	FU3	Comb_sub_abuse_lft_ESPAD	Addiction-related		/FU3/psytools/IMAGEN-IMGN_ESPAD_FU3.csv	IF Drug_abuse_lft_ESPAD OR Nicotine_dependence_ESPAD > 0: 1; ELSE: 0		0	true
adolescent	FU3	Tobacco_lastmnt_TLFB	Addiction-related	tlfb_tobacco1	/FU3/psytools/IMAGEN-IMGN_TLFB_FU3-IMAGEN_DIGEST.csv			0	true
adolescent	FU3	Drugs_lastmnt_TLFB	Addiction-related		/FU3/psytools/IMAGEN-IMGN_TLFB_FU3-IMAGEN_DIGEST.csv	tlfb_cannabis1 + tlfb_inhalants1 + tlfb_prescription1 + tlfb_amphet1 + tlfb_lsd1 + tlfb_mushrooms1 + tlfb_crack1 + tlfb_cocaine1 + tlfb_heroin1 + tlfb_narcotics1 + tlfb_ecstasy1 + tlfb_ketamine1 + tlfb_ghb1 + tlfb_anabolic1 + tlfb_other1	0	0	true
adolescent	FU3	Video_gaming_addiction	Addiction-related	VideoGame_2_1d	/FU3/psytools/IMAGEN-IMGN_VIDGAME_FU3.csv			0	true
adolescent	FU3	Eating_disorder_restraint	Addiction-related		/FU3/psytools/IMAGEN-IMGN_EDEQ_FU3.csv	(EDEQ_1 + EDEQ_2 + EDEQ_3 + EDEQ_4 + EDEQ_5)/5	0	0	true
adolescent	FU3	Eating_disorder_eat_concern	Addiction-related		/FU3/psytools/IMAGEN-IMGN_EDEQ_FU3.csv	(EDEQ_7 + EDEQ_9 + EDEQ_19 + EDEQ_21 + EDEQ_20)/5	0	0	true
adolescent	FU3	Eating_disorder_shape_concern	Addiction-related		/FU3/psytools/IMAGEN-IMGN_EDEQ_FU3.csv	(EDEQ_6 + EDEQ_8 + EDEQ_23 + EDEQ_10 + EDEQ_26 + EDEQ_27 + EDEQ_28 + EDEQ_11)/8	0	0	true
adolescent	FU3	Eating_disorder_weight_concern	Addiction-related		/FU3/psytools/IMAGEN-IMGN_EDEQ_FU3.csv	(EDEQ_22 + EDEQ_24 + EDEQ_8 + EDEQ_25 + EDEQ_12)/5	0	0	true
adolescent	FU3	Eating_behavior_cog_restraint	Addiction-related		/FU3/psytools/IMAGEN-IMGN_TFEQ_FU3.csv	[(TFEQ_2 + TFEQ_11 + TFEQ_12 + TFEQ_15 + TFEQ_16 + TFEQ_18) - 6] / 24 * 100	0	0	true
adolescent	FU3	Eating_behavior_uncontrolled_eating	Addiction-related		/FU3/psytools/IMAGEN-IMGN_TFEQ_FU3.csv	[(TFEQ_1 + TFEQ_4 + TFEQ_5 + TFEQ_7 + TFEQ_8 + TFEQ_9 + TFEQ_13 + TFEQ_14 + TFEQ_17) - 9] / 36 * 100	0	0	true
adolescent	FU3	Eating_behavior_emotional_eating	Addiction-related		/FU3/psytools/IMAGEN-IMGN_TFEQ_FU3.csv	[(TFEQ_3 + TFEQ_6 + TFEQ_10) - 3] / 12 * 100	0	0	true
adolescent	BL	Alc_lastmnt_ESPAD	Alcohol	8c	/BL/psytools/IMAGEN-IMGN_ESPAD_CHILD_RC5-IMAGEN_DIGEST.csv			0	true
adolescent	BL	Alc_last12mnt_ESPAD	Alcohol	8b	/BL/psytools/IMAGEN-IMGN_ESPAD_CHILD_RC5-IMAGEN_DIGEST.csv			0	true
adolescent	all	Age_first_drunk	Alcohol		/BL/psytools/IMAGEN-IMGN_ESPAD_CHILD_RC5-IMAGEN_DIGEST.csv; FU1/psytools/IMAGEN-IMGN_ESPAD_CHILD_FU_RC5-IMAGEN_DIGEST.csv; FU2/psytools/IMAGEN-IMGN_ESPAD_CHILD_FU2-IMAGEN_DIGEST.csv; FU3/psytools/IMAGEN-IMGN_ESPAD_FU3.csv	save item 29d per time point to a single data frame with one column per timepoint (BL, FU1, FU2, FU3); create variable first_drunk as follows: df['first_drunk'] = df["BL"]; df["first_drunk"] = df["first_drunk"].fillna(df["FU1"]); df["first_drunk"] = df["first_drunk"].fillna(df["FU2"]); df["first_drunk"] = df["first_drunk"].fillna(df["FU3"])		22	true
adolescent	BL	Alc_lastmnt_TLFB	Alcohol	tlfb_alcohol1	/BL/psytools/IMAGEN-IMGN_TLFB_RC5-BASIC_DIGEST.csv			0	true
adolescent	FU3	Alc_lastmnt_ESPAD	Alcohol	8c	/FU3/psytools/IMAGEN-IMGN_ESPAD_FU3.csv			0	true
adolescent	FU3	Alc_last12mnt_ESPAD	Alcohol	8b	/FU3/psytools/IMAGEN-IMGN_ESPAD_FU3.csv			0	true
adolescent	FU3	Alc_lastmnt_TLFB	Alcohol	tlfb_alcohol1	/FU3/psytools/IMAGEN-IMGN_TLFB_FU3-IMAGEN_DIGEST.csv			0	true
adolescent	FU3	Social_drinking_motive	Alcohol		/FU3/psytools/IMAGEN-IMGN_ESPAD_FU3.csv	dmq03 + dmq05 + dmq11 + dmq14 + dmq16	0	0	true
adolescent	FU3	Coping_drinking_motive	Alcohol		/FU3/psytools/IMAGEN-IMGN_ESPAD_FU3.csv	dmq01 + dmq04 + dmq06 + dmq15 + dmq17	0	0	true
adolescent	FU3	Enhancement_drinking_motive	Alcohol		/FU3/psytools/IMAGEN-IMGN_ESPAD_FU3.csv	dmq07 + dmq09 + dmq10 + dmq13 + dmq18	0	0	true
adolescent	FU3	Conformity_drinking_motive	Alcohol		/FU3/psytools/IMAGEN-IMGN_ESPAD_FU3.csv	dmq02 + dmq08 + dmq12 + dmq19 + dmq20	0	0	true
adolescent	FU3	Alcohol_problem_index	Alcohol		/FU3/psytools/IMAGEN-IMGN_ESPAD_FU3.csv	rapi01 + rapi02 + rapi03 + rapi04 + rapi05 + rapi06 + rapi07 + rapi08 + rapi09 + rapi10 + rapi11 + rapi12 + rapi13 + rapi14 + rapi15 + rapi16 + rapi17 + rapi18 + rapi19 + rapi20 + rapi21 + rapi22 + rapi23	0	0	true
parent	BL	Alcoholism_screening_parent	Alcohol	MAST sum	/BL/psytools/IMAGEN-IMGN_MAST_PARENT_RC5-BASIC_DIGEST.csv			0	true
adolescent	BL	Family_freq	Biographic	family_ever_meanfreq	/BL/psytools/IMAGEN-IMGN_LEQ_RC5-BASIC_DIGEST.csv			0	true
adolescent	BL	Family_val	Biographic	family_valence	/BL/psytools/IMAGEN-IMGN_LEQ_RC5-BASIC_DIGEST.csv			0	true
adolescent	BL	Accident_freq	Biographic	accident_ever_meanfreq	/BL/psytools/IMAGEN-IMGN_LEQ_RC5-BASIC_DIGEST.csv			0	true
adolescent	BL	Accident_val	Biographic	accident_valence	/BL/psytools/IMAGEN-IMGN_LEQ_RC5-BASIC_DIGEST.csv			0	true
adolescent	BL	Sexuality_freq	Biographic	sexuality_ever_meanfreq	/BL/psytools/IMAGEN-IMGN_LEQ_RC5-BASIC_DIGEST.csv			0	true
adolescent	BL	Sexuality_val	Biographic	sexuality_valence	/BL/psytools/IMAGEN-IMGN_LEQ_RC5-BASIC_DIGEST.csv			0	true
adolescent	BL	Autonomy_freq	Biographic	autonomy_ever_meanfreq	/BL/psytools/IMAGEN-IMGN_LEQ_RC5-BASIC_DIGEST.csv			0	true
adolescent	BL	Autonomy_val	Biographic	autonomy_valence	/BL/psytools/IMAGEN-IMGN_LEQ_RC5-BASIC_DIGEST.csv			0	true
adolescent	BL	Deviance_freq	Biographic	devience_ever_meanfreq	/BL/psytools/IMAGEN-IMGN_LEQ_RC5-BASIC_DIGEST.csv			0	true
adolescent	BL	Deviance_val	Biographic	devience_valence	/BL/psytools/IMAGEN-IMGN_LEQ_RC5-BASIC_DIGEST.csv			0	true
adolescent	BL	Relocation_freq	Biographic	relocation_ever_meanfreq	/BL/psytools/IMAGEN-IMGN_LEQ_RC5-BASIC_DIGEST.csv			0	true
adolescent	BL	Relocation_val	Biographic	relocation_valence	/BL/psytools/IMAGEN-IMGN_LEQ_RC5-BASIC_DIGEST.csv			0	true
adolescent	BL	Distress_freq	Biographic	distress_ever_meanfreq	/BL/psytools/IMAGEN-IMGN_LEQ_RC5-BASIC_DIGEST.csv			0	true
adolescent	BL	Distress_val	Biographic	distress_valence	/BL/psytools/IMAGEN-IMGN_LEQ_RC5-BASIC_DIGEST.csv			0	true
adolescent	BL	Total_freq	Biographic	overall_ever_meanfreq	/BL/psytools/IMAGEN-IMGN_LEQ_RC5-BASIC_DIGEST.csv			0	true
adolescent	BL	Total_val	Biographic	overall_valence	/BL/psytools/IMAGEN-IMGN_LEQ_RC5-BASIC_DIGEST.csv			0	true
adolescent	FU3	Family_freq	Biographic	family_ever_meanfreq	/FU3/psytools/IMAGEN-IMGN_LEQ_FU3.csv			0	true
adolescent	FU3	Family_val	Biographic	family_valence	/FU3/psytools/IMAGEN-IMGN_LEQ_FU3.csv			0	true
adolescent	FU3	Accident_freq	Biographic	accident_ever_meanfreq	/FU3/psytools/IMAGEN-IMGN_LEQ_FU3.csv			0	false
adolescent	FU3	Accident_val	Biographic	accident_valence	/FU3/psytools/IMAGEN-IMGN_LEQ_FU3.csv			0	true
adolescent	FU3	Sexuality_freq	Biographic	sexuality_ever_meanfreq	/FU3/psytools/IMAGEN-IMGN_LEQ_FU3.csv			0	true
adolescent	FU3	Sexuality_val	Biographic	sexuality_valence	/FU3/psytools/IMAGEN-IMGN_LEQ_FU3.csv			0	true
adolescent	FU3	Autonomy_freq	Biographic	autonomy_ever_meanfreq	/FU3/psytools/IMAGEN-IMGN_LEQ_FU3.csv			0	true
adolescent	FU3	Autonomy_val	Biographic	autonomy_valence	/FU3/psytools/IMAGEN-IMGN_LEQ_FU3.csv			0	true
adolescent	FU3	Deviance_freq	Biographic	devience_ever_meanfreq	/FU3/psytools/IMAGEN-IMGN_LEQ_FU3.csv			0	true
adolescent	FU3	Deviance_val	Biographic	devience_valence	/FU3/psytools/IMAGEN-IMGN_LEQ_FU3.csv			0	true
adolescent	FU3	Relocation_freq	Biographic	relocation_ever_meanfreq	/FU3/psytools/IMAGEN-IMGN_LEQ_FU3.csv			0	true
adolescent	FU3	Relocation_val	Biographic	relocation_valence	/FU3/psytools/IMAGEN-IMGN_LEQ_FU3.csv			0	true
adolescent	FU3	Distress_freq	Biographic	distress_ever_meanfreq	/FU3/psytools/IMAGEN-IMGN_LEQ_FU3.csv			0	true
adolescent	FU3	Distress_val	Biographic	distress_valence	/FU3/psytools/IMAGEN-IMGN_LEQ_FU3.csv			0	true
adolescent	FU3	Total_freq	Biographic	overall_ever_meanfreq	/FU3/psytools/IMAGEN-IMGN_LEQ_FU3.csv			0	true
adolescent	FU3	Total_val	Biographic	overall_valence	/FU3/psytools/IMAGEN-IMGN_LEQ_FU3.csv			0	true
adolescent	FU3	Somatization_CSI	Comorbid	csi_sum	/FU3/psytools/IMAGEN-IMGN_CSI_FU3.csv			0	true
adolescent	FU3	Rumination	Comorbid		/FU3/psytools/IMAGEN-IMGN_RRS_FU3.csv	RRS_1 + RRS_2 + RRS_3 + RRS_4 + RRS_5 + RRS_6 + RRS_7 + RRS_8 + RRS_9 + RRS_10 + RRS_11 + RRS_12 + RRS_13 + RRS_14 + RRS_15 + RRS_16 + RRS_17 + RRS_18 + RRS_19 + RRS_20 + RRS_21 + RRS_22	1	22	true
adolescent	FU3	Psychotic_experience	Comorbid		/FU3/psytools/IMAGEN-IMGN_CAPE_FU3.csv	recode all items from [0,1,2,3] to [1,2,3,4]; CAPE42_2a + CAPE42_5a + CAPE42_6a + CAPE42_7a + CAPE42_10a + CAPE42_11a + CAPE42_13a + CAPE42_15a + CAPE42_17a + CAPE42_20a + CAPE42_22a + CAPE42_24a + CAPE42_26a + CAPE42_28a + CAPE42_30a + CAPE42_31a + CAPE42_33a + CAPE42_34a + CAPE42_41a + CAPE42_42a + CAPE42_1a + CAPE42_9a + CAPE42_12a + CAPE42_14a + CAPE42_19a + CAPE42_38a + CAPE42_39a + CAPE42_4…	1	42	true
adolescent	FU3	Anxiety	Comorbid		/FU3/psytools/IMAGEN-IMGN_ANXDX_FU3.csv	ANXDX_01 + ANXDX_02 + ANXDX_03 + ANXDX_04 + ANXDX_05 + ANXDX_06 + ANXDX_07 + ANXDX_08 + ANXDX_09 + ANXDX_10 + ANXDX_11 + ANXDX_12	0	0	true
adolescent	FU3	Depression_CESD	Comorbid		/FU3/psytools/IMAGEN-IMGN_CESD_FU3.csv	CSED_01 + CSED_02 + CSED_03 + CSED_04 + CSED_05 + CSED_06 + CSED_07 + CSED_08 + CSED_09 + CSED_10 + CSED_11 + CSED_12 + CSED_13 + CSED_14' + CSED_15' + CSED_16 + CSED_17 + CSED_18 + CSED_19 + CSED_20	0	0	true
adolescent	FU3	Stress	Comorbid		/FU3/psytools/IMAGEN-IMGN_PSS_FU3.csv	recode items PSS_04, PSS_05, PSS_07, PSS_08 from [0,1,2,3,4] to [4,3,2,1,0]; PSS_01 + PSS_02 + PSS_03 + PSS_04_in + PSS_05_in + PSS_06 + PSS_07_in + PSS_08_in + PSS_09 + PSS_10	0	0	true
adolescent	FU3	Well_being	Comorbid		/FU3/psytools/IMAGEN-IMGN_WHO5_FU3.csv	(WHO5_1 + WHO_2 + WHO_3 + WHO_4 + WHO5_5) * 4	0	0	true
adolescent	FU3	Somatization_BSI	Comorbid		/FU3/psytools/IMAGEN-IMGN_BSI_FU3.csv	(BSI_02 + BSI_07 + BSI_23 + BSI_29 + BSI_30 + BSI_33 + BSI_37)/7	0	0	true
adolescent	FU3	Obsession_compulsion_BSI	Comorbid		/FU3/psytools/IMAGEN-IMGN_BSI_FU3.csv	(BSI_05 + BSI_15 + BSI_26 + BSI_27 + BSI_32 + BSI_36)/6	0	0	true
adolescent	FU3	Interpers_sensitivity_BSI	Comorbid		/FU3/psytools/IMAGEN-IMGN_BSI_FU3.csv	(BSI_20 + BSI_21 + BSI_22 + BSI_42)/4	0	0	true
adolescent	FU3	Depression_BSI	Comorbid		/FU3/psytools/IMAGEN-IMGN_BSI_FU3.csv	(BSI_09 + BSI_16 + BSI_17 + BSI_18 + BSI_35 + BSI_50)/6	0	0	true
adolescent	FU3	Anxiety_BSI	Comorbid		/FU3/psytools/IMAGEN-IMGN_BSI_FU3.csv	(BSI_01 + BSI_12 + BSI_19 + BSI_38 + BSI_45 + BSI_49)/6	0	0	true
adolescent	FU3	Hostility_BSI	Comorbid		/FU3/psytools/IMAGEN-IMGN_BSI_FU3.csv	(BSI_06 + BSI_13 + BSI_40 + BSI_41 + BSI_46)/5	0	0	true
adolescent	FU3	Phobic_anxiety_BSI	Comorbid		/FU3/psytools/IMAGEN-IMGN_BSI_FU3.csv	(BSI_08 + BSI_28 + BSI_31 + BSI_43 + BSI_47)/5	0	0	true
adolescent	FU3	Paranoid_ideation_BSI	Comorbid		/FU3/psytools/IMAGEN-IMGN_BSI_FU3.csv	(BSI_04 + BSI_10 + BSI_24 + BSI_48 + BSI_51)/5	0	0	true
adolescent	FU3	Psychoticism_BSI	Comorbid		/FU3/psytools/IMAGEN-IMGN_BSI_FU3.csv	(BSI_03 + BSI_14 + BSI_34 + BSI_44 + BSI_53)/5	0	0	true
adolescent	FU3	GSI_BSI	Comorbid		/FU3/psytools/IMAGEN-IMGN_BSI_FU3.csv	(Somatization_BSI + Obsession_compulsion_BSI + Interpers_sensitivity_BSI + Depression_BSI + Anxiety_BSI + Hostility_BSI + Phobic_anxiety_BSI + Paranoid_ideation_BSI + Psychoticism_BSI)/number of items > 0		0	true
adolescent	FU3	Depression_K6+	Comorbid		/FU3/psytools/IMAGEN-IMGN_K6PLUS_FU3.csv	K6PLUS_1a + K6PLUS_1b + K6PLUS_1c + K6PLUS_1d + K6PLUS_1e + K6PLUS_1f	5	30	true
adolescent	FU3	Depressive_symptoms_PHQ	Comorbid		/FU3/psytools/IMAGEN-IMGN_PHQ_FU3.csv	recode all items from [1,2,3,4] to [0,1,2,3]; PHQ_1 + PHQ_2 + PHQ_3 + PHQ_4 + PHQ_5 + PHQ_6 + PHQ_7 + PHQ_8 + PHQ_9	0	0	true
parent	BL	Drug_abuse_screening_parent	Familial risk		/BL/psytools/IMAGEN-IMGN_ESPAD_PARENT_RC5-BASIC_DIGEST.csv	sum of all dast items as global measure for drug abuse	0	0	true
parent	BL	Conflict_tactics_mean_assault_P	Familial risk	cts_assault	/BL/psytools/IMAGEN-IMGN_CTS_PARENT_RC5-BASIC_DIGEST.csv			0	false
parent	BL	Conflict_tactics_mean_injury_P	Familial risk	cts_injury	/BL/psytools/IMAGEN-IMGN_CTS_PARENT_RC5-BASIC_DIGEST.csv			0	false
parent	BL	Conflict_tactics_mean_negotiation_P	Familial risk	cts_negotiation	/BL/psytools/IMAGEN-IMGN_CTS_PARENT_RC5-BASIC_DIGEST.csv			0	true
parent	BL	Conflict_tactics_mean_psych_aggr_P	Familial risk	cts_psychological_aggression	/BL/psytools/IMAGEN-IMGN_CTS_PARENT_RC5-BASIC_DIGEST.csv			0	true
parent	BL	Conflict_tactics_sexual_coercion_P	Familial risk	cts_sexual_coercion	/BL/psytools/IMAGEN-IMGN_CTS_PARENT_RC5-BASIC_DIGEST.csv			0	false
parent	BL	Fam_hist_psych_disorders_P	Familial risk		/BL/psytools/IMAGEN-IMGN_GEN_RC5-BASIC_DIGEST.csv	Psych_History (recode yes = 1, no = 0)		0	true
parent	BL	Cigarettes_pregnancy_P	Familial risk		/BL/psytools/IMAGEN-IMGN_PBQ_RC1-BASIC_DIGEST.csv	pbq_05a + pbq_05b + pbq_05c	1	3	false
parent	BL	Cigarettes_breastfeeding_P	Familial risk	pbq_06a	/BL/psytools/IMAGEN-IMGN_PBQ_RC1-BASIC_DIGEST.csv			1	false
parent	BL	Pres_meds_pregnancy_P	Familial risk	pbq_10	/BL/psytools/IMAGEN-IMGN_PBQ_RC1-BASIC_DIGEST.csv			0	false
parent	BL	Unpres_meds_pregnancy_P	Familial risk	pbq_11	/BL/psytools/IMAGEN-IMGN_PBQ_RC1-BASIC_DIGEST.csv			0	true
parent	BL	Drugs_pregnancy_P	Familial risk	pbq_12	/BL/psytools/IMAGEN-IMGN_PBQ_RC1-BASIC_DIGEST.csv			0	false
parent	BL	AUDIT_P	Familial risk	audit_total	/BL/psytools/IMAGEN-IMGN_AUDIT_PARENT_RC5-BASIC_DIGEST.csv			0	true
adolescent	BL	Physical_developmet	Health		/BL/psytools/IMAGEN-IMGN_PDS_RC5-IMAGEN_DIGEST.csv	recode a12a_f: 0 = 1, 1 = 4; a8_f + a9_f + a10_f + a11_f + a12a_f + a13_f + a8_m + a9_m + a10_m + a11_m + a12_m + a13_m	1	8	true
adolescent	FU3	Physical_health_conditions	Health		/FU3/psytools/IMAGEN-IMGN_HF_FU3.csv	recode all considered items from [1,2] to {1,0]; HF_08 + HF_09 + HF_10 + HF_11 + HF_12 + HF_13 + HF_14 + HF_15 + HF_16 + HF_17 + HF_18	0	0	true
adolescent	FU3	Self-rated_health_QOL	Health	HRQOL_HDCM_1	/FU3/psytools/IMAGEN-IMGN_HRQOL_FU3.csv			3	true
adolescent	FU3	Phys_unhealthy_days_QOL	Health	HRQOL_HDCM_2	/FU3/psytools/IMAGEN-IMGN_HRQOL_FU3.csv			0	true
adolescent	FU3	Mentally_unhealthy_days_QOL	Health	HRQOL_HDCM_3	/FU3/psytools/IMAGEN-IMGN_HRQOL_FU3.csv			0	true
adolescent	FU3	Activity_limitation_days_QOL	Health	HRQOL_HDCM_4	/FU3/psytools/IMAGEN-IMGN_HRQOL_FU3.csv			0	true
adolescent	BL	Neuroticism	Personality	neur_mean	/BL/psytools/IMAGEN-IMGN_NEO_FFI_CHILD_RC5-IMAGEN_SURVEY_DIGEST.csv			0	true
adolescent	BL	Extroversion	Personality	extr_mean	/BL/psytools/IMAGEN-IMGN_NEO_FFI_CHILD_RC5-IMAGEN_SURVEY_DIGEST.csv			0	true
adolescent	BL	Conscientiousness	Personality	cons_mean	/BL/psytools/IMAGEN-IMGN_NEO_FFI_CHILD_RC5-IMAGEN_SURVEY_DIGEST.csv			0	true
adolescent	BL	Openness	Personality	open_mean	/BL/psytools/IMAGEN-IMGN_NEO_FFI_CHILD_RC5-IMAGEN_SURVEY_DIGEST.csv			0	true
adolescent	BL	Agreeableness	Personality	agre_mean	/BL/psytools/IMAGEN-IMGN_NEO_FFI_CHILD_RC5-IMAGEN_SURVEY_DIGEST.csv			0	true
adolescent	BL	Novelty_seeking	Personality	Total Novelty Seeking score	/BL/psytools/IMAGEN-IMGN_TCI_CHILD_RC5-IMAGEN_DIGEST.csv			119	true
adolescent	BL	Anxiety_sensitivity	Personality	as_mean	/BL/psytools/IMAGEN-IMGN_SURPS_RC5-IMAGEN_SURVEY_DIGEST.csv			1	true
adolescent	BL	Hopelessness	Personality	h_mean	/BL/psytools/IMAGEN-IMGN_SURPS_RC5-IMAGEN_SURVEY_DIGEST.csv			1	true
adolescent	BL	Impulsivity_SURPS	Personality	imp_mean	/BL/psytools/IMAGEN-IMGN_SURPS_RC5-IMAGEN_SURVEY_DIGEST.csv			1	true
adolescent	BL	Sensation_seeking	Personality	ss_mean	/BL/psytools/IMAGEN-IMGN_SURPS_RC5-IMAGEN_SURVEY_DIGEST.csv			1	true
adolescent	FU3	Neuroticism	Personality	neur_mean	/FU3/psytools/IMAGEN-IMGN_NEO_FFI_FU3.csv			0	true
adolescent	FU3	Extroversion	Personality	extr_mean	/FU3/psytools/IMAGEN-IMGN_NEO_FFI_FU3.csv			0	true
adolescent	FU3	Conscientiousness	Personality	cons_mean	/FU3/psytools/IMAGEN-IMGN_NEO_FFI_FU3.csv			0	true
adolescent	FU3	Openness	Personality	open_mean	/FU3/psytools/IMAGEN-IMGN_NEO_FFI_FU3.csv			0	true
adolescent	FU3	Agreeableness	Personality	agre_mean	/FU3/psytools/IMAGEN-IMGN_NEO_FFI_FU3.csv			0	true
adolescent	FU3	Anxiety_sensitivity	Personality	as_mean	/FU3/psytools/IMAGEN-IMGN_SURPS_FU3.csv			1	true
adolescent	FU3	Hopelessness	Personality	h_mean	/FU3/psytools/IMAGEN-IMGN_SURPS_FU3.csv			1	true
adolescent	FU3	Impulsivity_SURPS	Personality	imp_mean	/FU3/psytools/IMAGEN-IMGN_SURPS_FU3.csv			1	true
adolescent	FU3	Sensation_seeking	Personality	ss_mean	/FU3/psytools/IMAGEN-IMGN_SURPS_FU3.csv			1	true
adolescent	FU3	Impulsivity_BIS	Personality		/FU3/psytools/IMAGEN-IMGN_BIS_FU3.csv	recode inverted items BIS_01, BIS_07, BIS_08, BIS_09, BIS_10, BIS_12, BIS_13, BIS_15, BIS_20, BIS_29, BIS_30 from [1,2,3,4] to [4,3,2,1]; BIS_01 + BIS_02 + BIS_03 + BIS_04 + BIS_05 + BIS_06 + BIS_07 + BIS_08 + BIS_09 + BIS_10 + BIS_11 + BIS_12 + BIS_13 + BIS_14 + BIS_15 + BIS_16 + BIS_17 + BIS_18 + BIS_19 + BIS_20 + BIS_21 + BIS_22 + BIS_23 + BIS_24 + BIS_25 + BIS_26 + BIS_27 + BIS_28 + BIS_29 + …	1	60	true
adolescent	FU3	Positive_affect	Personality		/FU3/psytools/IMAGEN-IMGN_PANAS_FU3.csv	PANAS_01 + PANAS_03 + PANAS_05 + PANAS_09 + PANAS_10 + PANAS_12 + PANAS_14 + PANAS_16 + PANAS_17 + PANAS_19	1	10	true
adolescent	FU3	Negative_affect	Personality		/FU3/psytools/IMAGEN-IMGN_PANAS_FU3.csv	PANAS_02 + PANAS_04 + PANAS_06 + PANAS_07 + PANAS_08 + PANAS_11 + PANAS_13 + PANAS_15 + PANAS_18 + PANAS_20	1	10	true
adolescent	BL	Bullying	Social		/BL/psytools/IMAGEN-IMGN_ESPAD_CHILD_RC5-IMAGEN_DIGEST.csv	bully05 + bully06 + bully07 + bully08 + bully11 + bully12	1	6	true
adolescent	BL	Bullying_victim	Social		/BL/psytools/IMAGEN-IMGN_ESPAD_CHILD_RC5-IMAGEN_DIGEST.csv	bully01 + bully02 + bully03 + bully04 + bully09 + bully10	1	6	true
adolescent	FU3	Interpers_perspective_taking	Social		/FU3/psytools/IMAGEN-IMGN_IRI_FU3.csv	IRI_fantasy + IRI_perspective + IRI_empathic + IRI_personal	0	0	true
adolescent	FU3	Urbanicity	Social		/FU3/psytools/IMAGEN-IMGN_URBANICITY_FU3.csv	(URBANICITY_city*3) + (URBANICITY_town*2) + (URBANICITY_rural)	0	15	true
adolescent	FU3	Bullying	Social		/FU3/psytools/IMAGEN-IMGN_BULLY_FU3.csv	bully05 + bully06 + bully07 + bully08 + bully11 + bully12	1	6	false
adolescent	FU3	Bullying_victim	Social		/FU3/psytools/IMAGEN-IMGN_BULLY_FU3.csv	bully01 + bully02 + bully03 + bully04 + bully09 + bully10	1	6	true
